# Supplementary material for: Ecological prevalence and genomic characterization of Salmonella isolated from selected poultry farms in Jiangxi province, China
Source: Poult Sci. 2025 Apr 24;104(7):105197. doi: 10.1016/j.psj.2025.105197 (PMC12434246; doi:10.1016/j.psj.2025.105197)
Supplement: Supplementary file 1 [file mmc1.xlsx]

## Sheet: Table 1
			Table S1: Phenotypic antimicrobial resistance profiling
			salmonella genus PCR	Drugs MIC(μg/ml)
strain ID	sample oRigin	Source	InvA gene	GEN(4-16)	IMP(1-4)	NAL(16-32)	TET(4-16)	COL(1-4)	CIP(1-4)	AMP(8-32)	CX(8-32)	SUL+TRI(2/38-4/76)	AZI(16-32)	CF(1-4)	AMC(AMO+CLA)(8/4-32/16)	CHL(8-32)	STR(16-32)	KNA(16-64)	AMR kinds	AMR%
DX-1	Fuzhou	chicken farm	+	S	R	I	R	R	S	R	R	R	S	I	R	R	R	S	9	60
DX-2	Fuzhou	chicken farm	+	S	R	S	R	R	S	R	R	R	S	I	R	R	R	S	9	60
DX-3	Fuzhou	chicken farm	+	S	R	S	R	I	S	R	R	R	S	I	R	R	R	S	8	53.3333
DX-4	Fuzhou	chicken farm	+	S	R	R	R	I	I	R	I	R	S	I	R	R	R	S	8	53.3333
DX-5	Fuzhou	chicken farm	+	S	R	I	R	R	S	R	R	R	S	I	R	R	R	S	9	60
DX-6	Fuzhou	chicken farm	+	S	R	I	R	R	I	R	R	R	S	I	R	R	R	S	9	60
DX-7	Fuzhou	chicken farm	+	S	R	R	R	I	R	R	R	R	S	I	R	R	R	R	11	73.3333
DX-8	Fuzhou	chicken farm	+	I	R	S	R	I	S	R	I	R	S	I	R	R	R	I	7	46.6667
DX-9	Fuzhou	chicken farm	+	S	R	S	R	I	S	R	R	R	I	I	R	R	R	I	8	53.3333
DX-10	Fuzhou	chicken farm	+	S	R	I	R	I	I	R	R	R	I	I	R	R	R	I	8	53.3333
DX-11	Fuzhou	chicken farm	+	S	R	I	R	I	S	R	R	R	I	I	R	R	R	S	8	53.3333
DX-12	Fuzhou	chicken farm	+	S	R	S	R	I	S	R	R	R	S	I	R	R	R	S	8	53.3333
DX-13	Fuzhou	chicken farm	+	S	R	I	R	I	S	R	R	R	I	I	R	R	R	S	8	53.3333
DX-14	Fuzhou	chicken farm	+	I	R	S	R	I	S	R	R	R	S	S	R	R	R	S	8	53.3333
DX-15	Fuzhou	chicken farm	+	S	R	S	R	I	S	R	R	R	I	I	R	R	R	S	8	53.3333
DX-16	Fuzhou	chicken farm	+	S	R	I	R	R	S	R	R	R	I	I	R	R	R	S	9	60
PX-1	Pingxiang	chicken farm	+	R	R	R	R	I	R	R	R	R	I	I	R	R	R	I	11	73.3333
PX-5	Pingxiang	chicken farm	+	I	R	S	R	I	S	R	R	R	S	I	R	R	R	S	8	53.3333
PX-6	Pingxiang	chicken farm	+	R	R	I	R	R	I	R	R	R	R	I	R	R	R	R	12	80
PX-10	Pingxiang	chicken farm	+	I	R	I	R	I	S	R	R	R	R	I	R	R	R	R	10	66.6667
PX-12	Pingxiang	chicken farm	+	I	R	S	R	I	S	R	R	R	R	I	R	R	R	R	10	66.6667
PX-13	Pingxiang	chicken farm	+	I	R	I	R	I	S	R	R	R	R	I	R	R	R	R	10	66.6667
PX-14	Pingxiang	chicken farm	+	R	R	S	R	I	S	R	R	R	R	I	R	R	R	R	11	73.3333
PX-15	Pingxiang	chicken farm	+	I	R	I	R	I	S	R	R	R	R	I	R	R	R	R	10	66.6667
PX-20	Pingxiang	chicken farm	+	S	R	S	R	R	S	R	R	R	S	S	R	R	R	I	9	60
PX-26	Pingxiang	chicken farm	+	I	R	S	R	R	I	R	R	R	R	R	R	R	R	R	12	80
PX-29	Pingxiang	chicken farm	+	S	R	S	R	R	S	R	R	R	S	I	R	R	R	I	9	60
PX-34	Pingxiang	chicken farm	+	S	R	S	R	I	I	R	R	R	I	I	R	R	R	I	8	53.3333
PX-40	Pingxiang	chicken farm	+	S	R	S	R	I	S	R	R	R	I	I	R	R	R	I	8	53.3333
PX-42	Pingxiang	chicken farm	+	S	R	S	R	I	S	R	R	R	S	I	R	R	R	I	8	53.3333
PX-46	Pingxiang	chicken farm	+	S	R	S	R	I	S	R	R	R	S	I	R	R	R	R	9	60
PX-47	Pingxiang	chicken farm	+	S	R	S	R	I	S	R	R	R	S	I	R	R	R	R	9	60
PX-49	Pingxiang	chicken farm	+	S	R	S	R	R	S	R	R	R	S	I	R	R	R	R	10	66.6667
PX-50	Pingxiang	chicken farm	+	S	R	S	R	R	S	R	R	R	R	I	R	R	R	I	10	66.6667
PX-54	Pingxiang	chicken farm	+	S	R	S	R	R	S	R	R	R	S	I	R	R	R	R	10	66.6667
PX-58	Pingxiang	chicken farm	+	I	R	S	I	R	S	R	I	R	S	R	R	I	I	I	6	40
PX-63	Pingxiang	chicken farm	+	S	R	S	I	I	S	R	I	R	S	R	R	I	I	I	5	33.3333
PX-64	Pingxiang	chicken farm	+	S	R	I	R	R	S	R	R	R	I	I	R	R	R	I	9	60
PX-68	Pingxiang	chicken farm	+	S	R	S	R	R	S	R	I	R	S	I	R	I	I	R	7	46.6667
PX-72	Pingxiang	chicken farm	+	S	R	S	I	I	S	R	I	I	S	S	R	I	I	I	3	20
PX-74	Pingxiang	chicken farm	+	S	R	I	R	R	S	R	R	R	I	I	R	R	R	I	9	60
PX-76	Pingxiang	chicken farm	+	S	R	S	R	I	S	R	R	R	S	I	R	R	R	I	8	53.3333
PX-81	Pingxiang	chicken farm	+	S	R	S	R	I	S	R	I	R	S	I	R	I	I	I	5	33.3333
PX-82	Pingxiang	chicken farm	+	S	R	S	R	I	S	R	R	R	S	I	R	R	R	R	9	60
PX-90	Pingxiang	chicken farm	+	S	R	S	R	R	S	R	R	R	I	R	R	R	R	I	10	66.6667
PX-97	Pingxiang	chicken farm	+	S	R	I	R	R	S	R	R	R	I	R	R	R	R	I	10	66.6667
PX-99	Pingxiang	chicken farm	+	S	R	S	I	R	S	R	I	R	S	R	R	I	I	R	7	46.6667
E-5	Jiujiang	chicken farm	+	S	R	S	R	I	S	R	R	R	S	R	R	R	R	I	9	60
E-19	Jiujiang	chicken farm	+	S	R	S	I	R	S	R	I	I	S	S	R	I	I	I	4	26.6667
E-20	Jiujiang	chicken farm	+	S	R	S	I	R	S	R	I	I	S	I	R	I	I	I	4	26.6667
C-8	Jiujiang	chicken farm	+	S	R	S	I	R	S	R	I	I	S	R	R	I	I	I	5	33.3333
C-17	Jiujiang	chicken farm	+	S	R	S	I	I	I	R	I	R	S	R	R	I	I	I	5	33.3333
C-24	Jiujiang	chicken farm	+	S	R	S	I	R	S	R	I	I	S	I	R	I	I	I	4	26.6667
C-25	Jiujiang	chicken farm	+	S	R	S	I	I	S	R	I	R	S	R	R	I	I	I	5	33.3333
C-26	Jiujiang	chicken farm	+	S	R	S	R	I	S	R	R	R	S	I	R	R	R	I	8	53.3333
C-29	Jiujiang	chicken farm	+	S	R	I	R	I	S	R	R	R	S	I	R	R	R	I	8	53.3333
C-30	Jiujiang	chicken farm	+	S	R	S	R	I	S	R	R	R	S	I	R	R	R	I	8	53.3333
C-31	Jiujiang	chicken farm	+	S	R	I	R	I	S	R	R	R	I	I	R	R	R	R	9	60
C-38	Jiujiang	chicken farm	+	S	R	S	R	R	S	R	I	R	I	I	R	R	R	R	9	60
C-39	Jiujiang	chicken farm	+	I	R	S	R	R	S	R	R	R	R	I	R	I	I	R	9	60
S-1	Jiujiang	chicken farm	+	S	R	S	R	I	S	R	R	R	S	I	R	R	R	I	8	53.3333
S-12	Jiujiang	chicken farm	+	S	R	I	R	R	S	R	R	R	S	I	R	R	R	I	9	60
S-23	Jiujiang	chicken farm	+	S	R	S	R	R	S	R	R	R	S	R	R	I	I	S	8	53.3333
S-24	Jiujiang	chicken farm	+	S	R	S	R	I	S	R	R	R	I	I	R	I	I	I	6	40
S-25	Jiujiang	chicken farm	+	S	R	S	R	I	S	R	I	R	S	I	R	I	I	R	6	40
S-26	Jiujiang	chicken farm	+	S	R	S	R	I	S	R	R	R	I	I	R	I	I	I	6	40
S-70	Jiujiang	chicken farm	+	S	R	I	R	R	S	R	I	R	S	I	R	I	I	R	7	46.6667
S-88	Jiujiang	chicken farm	+	S	R	S	R	R	S	R	R	R	I	I	R	I	I	I	7	46.6667
S-98	Jiujiang	chicken farm	+	S	R	I	R	R	S	R	R	R	S	I	R	I	I	I	7	46.6667
S-100	Jiujiang	chicken farm	+	S	R	S	R	I	S	R	R	R	I	I	R	I	I	I	6	40
P-36	Jiujiang	chicken farm	+	I	R	S	R	I	S	R	R	R	S	I	R	I	I	R	7	46.6667
P-38	Jiujiang	chicken farm	+	S	R	S	R	I	I	R	R	R	S	S	R	I	I	I	6	40
P-43	Jiujiang	chicken farm	+	S	R	S	R	I	S	R	R	R	S	I	R	R	R	I	8	53.3333
P-45	Jiujiang	chicken farm	+	S	R	I	R	R	S	R	R	R	I	I	R	I	I	I	7	46.6667
P-48	Jiujiang	chicken farm	+	S	R	S	R	I	S	R	R	R	I	I	R	I	I	I	6	40
P-53	Jiujiang	chicken farm	+	S	R	S	R	R	S	R	R	R	I	I	R	I	I	I	7	46.6667
P-62	Jiujiang	chicken farm	+	S	R	S	R	R	S	R	R	R	R	I	R	I	I	I	8	53.3333
P-65	Jiujiang	chicken farm	+	S	R	S	R	R	S	R	R	R	R	I	R	I	I	I	8	53.3333
P-77	Jiujiang	chicken farm	+	S	R	S	R	R	S	R	R	R	R	I	R	I	I	I	8	53.3333
P-78	Jiujiang	chicken farm	+	S	R	I	R	I	S	R	R	R	R	I	R	I	I	R	8	53.3333
P-118	Jiujiang	chicken farm	+	S	R	S	R	R	S	R	R	R	R	I	R	I	I	I	8	53.3333
P-132	Jiujiang	chicken farm	+	S	R	I	R	R	S	R	R	R	S	I	R	R	I	I	8	53.3333
P-156	Jiujiang	chicken farm	+	S	R	S	R	R	S	R	R	R	I	R	R	R	R	I	10	66.6667
P-158	Jiujiang	chicken farm	+	S	R	S	I	R	S	R	I	R	S	I	R	I	I	S	5	33.3333
P-162	Jiujiang	chicken farm	+	S	R	I	R	R	S	R	R	R	S	I	R	R	I	I	8	53.3333
P-174	Jiujiang	chicken farm	+	S	R	S	R	R	S	R	I	R	S	I	R	I	I	I	6	40
P-176	Jiujiang	chicken farm	+	S	R	S	R	I	S	R	R	R	S	I	R	I	I	I	6	40
P-178	Jiujiang	chicken farm	+	S	R	S	R	R	S	R	R	R	S	I	R	I	I	I	7	46.6667
P-179	Jiujiang	chicken farm	+	S	R	S	R	I	S	R	R	R	S	R	R	I	I	I	7	46.6667
P-183	Jiujiang	chicken farm	+	S	R	S	R	I	S	R	I	R	S	I	R	I	I	I	5	33.3333
P-184	Jiujiang	chicken farm	+	S	R	R	R	I	R	R	I	R	S	I	R	I	I	R	8	53.3333
P-194	Jiujiang	chicken farm	+	S	R	I	R	I	S	R	I	R	R	R	R	R	R	R	10	66.6667
YD-2	Ganzhou	chicken farm	+	S	R	S	R	R	S	R	R	R	S	S	R	R	R	I	9	60
YD-8	Ganzhou	chicken farm	+	S	R	I	R	I	I	R	R	R	S	I	R	I	I	I	6	40
YD-12	Ganzhou	chicken farm	+	S	R	I	R	I	S	R	R	R	I	I	R	I	I	I	6	40
YD-15	Ganzhou	chicken farm	+	S	R	S	I	I	S	R	I	R	S	I	R	I	I	R	5	33.3333
GZ-2	Ganzhou	chicken farm	+	S	R	S	R	R	I	R	I	R	S	I	R	I	I	I	6	40
GZ-3	Ganzhou	chicken farm	+	I	R	S	I	I	S	R	I	R	S	I	R	I	I	R	5	33.3333
GZ-4	Ganzhou	chicken farm	+	S	R	S	R	R	S	R	I	R	S	I	R	I	I	R	7	46.6667
GZ-6	Ganzhou	chicken farm	+	S	R	S	R	I	S	R	I	R	S	I	R	I	I	R	6	40
GZ-8	Ganzhou	chicken farm	+	S	R	S	R	R	S	R	I	R	S	I	R	I	I	I	6	40
GZ-14	Ganzhou	chicken farm	+	I	R	S	R	R	S	R	I	R	S	S	R	I	I	R	7	46.6667
GZ-16	Ganzhou	chicken farm	+	S	R	I	R	R	S	R	I	R	S	I	R	I	I	I	6	40
GZ-18	Ganzhou	chicken farm	+	R	R	R	R	R	R	R	I	R	S	I	R	R	R	R	12	80
GZ-22	Ganzhou	chicken farm	+	S	R	S	R	R	S	R	I	R	S	I	R	I	R	I	7	46.6667
GZ-27	Ganzhou	chicken farm	+	S	R	R	R	R	I	R	R	R	I	I	R	I	I	I	8	53.3333
GZ-29	Ganzhou	chicken farm	+	S	R	S	R	R	S	R	R	R	S	I	R	I	R	I	8	53.3333
NC-1	Nanchang	chicken farm	+	S	R	I	R	R	I	R	I	R	S	I	R	I	R	I	7	46.6667
NC-2	Nanchang	chicken farm	+	S	R	R	R	R	R	R	I	R	S	I	R	I	R	I	9	60
NC-3	Nanchang	chicken farm	+	S	R	R	R	R	I	R	I	R	S	I	R	R	R	I	9	60
NC-5	Nanchang	chicken farm	+	S	R	S	R	I	S	R	I	R	S	S	R	I	R	I	6	40
NC-6	Nanchang	chicken farm	+	S	R	S	R	R	S	R	I	R	S	I	R	I	R	I	7	46.6667
NC-8	Nanchang	chicken farm	+	S	R	S	I	I	S	R	I	R	S	I	R	R	I	R	6	40
NC-9	Nanchang	chicken farm	+	S	R	S	R	R	S	R	R	R	S	I	R	I	I	I	7	46.6667
NC-10	Nanchang	chicken farm	+	S	R	S	I	I	S	R	I	R	S	S	R	I	I	I	4	26.6667
NC-12	Nanchang	chicken farm	+	S	R	R	R	R	R	R	I	R	S	R	R	I	I	R	10	66.6667
NC-13	Nanchang	chicken farm	+	S	R	S	I	R	S	R	I	R	S	I	R	I	I	I	5	33.3333
NC-14	Nanchang	chicken farm	+	S	R	S	I	R	S	R	I	R	S	I	R	I	I	I	5	33.3333
NC-15	Nanchang	chicken farm	+	S	R	S	R	I	S	R	I	R	S	I	R	I	I	I	5	33.3333
NC-16	Nanchang	chicken farm	+	S	R	R	R	R	R	R	I	R	I	S	R	R	I	I	9	60
NC-17	Nanchang	chicken farm	+	R	R	R	R	R	R	R	R	R	R	R	R	R	R	R	15	100
NC-18	Nanchang	chicken farm	+	R	R	R	R	R	R	R	R	R	R	R	R	R	R	R	15	100
NC-19	Nanchang	chicken farm	+	S	R	S	I	R	S	R	R	R	S	I	R	I	I	R	7	46.6667
NC-22	Nanchang	chicken farm	+	S	R	S	I	I	S	R	I	R	S	I	R	I	I	R	5	33.3333
NC-27	Nanchang	chicken farm	+	S	R	I	R	R	S	R	I	R	S	S	R	I	I	R	7	46.6667
NC-29	Nanchang	chicken farm	+	S	R	S	R	R	S	R	I	R	S	S	R	I	I	R	7	46.6667
NC-30	Nanchang	chicken farm	+	S	R	S	R	R	S	R	I	R	S	S	R	R	I	R	8	53.3333
NC-31	Nanchang	chicken farm	+	S	R	R	R	R	I	R	I	R	R	I	R	I	I	R	6	40
NC-33	Nanchang	chicken farm	+	S	R	S	R	I	S	R	R	R	S	I	R	I	I	I	9	60
NC-34	Nanchang	chicken farm	+	S	R	S	R	I	S	R	R	R	S	I	R	I	I	I	6	40
NC-35	Nanchang	chicken farm	+	S	R	R	I	R	I	I	S	R	R	I	I	I	I	S	6	40
NC-36	Nanchang	chicken farm	+	S	R	S	R	R	S	R	R	R	S	I	R	I	I	S	9	60
NC-37	Nanchang	chicken farm	+	S	R	R	R	R	R	R	I	R	S	R	R	I	I	S	9	60
NC-38	Nanchang	chicken farm	+	S	R	S	R	R	S	R	I	R	S	I	R	I	I	I	9	60
NC-39	Nanchang	chicken farm	+	S	R	S	R	R	S	R	I	R	S	S	R	I	I	S	5	33.3333
NC-40	Nanchang	chicken farm	+	S	R	R	R	R	I	R	I	R	S	S	R	I	R	R	6	40
NC-41	Nanchang	chicken farm	+	S	R	R	R	R	I	R	R	R	S	R	R	I	I	S	9	60
NC-42	Nanchang	chicken farm	+	S	R	R	I	R	R	R	I	R	R	R	R	I	I	I	9	60
NC-43	Nanchang	chicken farm	+	S	R	S	I	R	S	R	I	R	S	S	R	I	I	I	5	33.3333
NC-44	Nanchang	chicken farm	+	S	R	I	R	R	S	R	I	R	S	I	R	I	I	I	8	53.3333
NC-45	Nanchang	chicken farm	+	S	R	R	R	R	R	R	I	R	I	R	R	I	I	I	8	53.3333
NC-47	Nanchang	chicken farm	+	S	R	R	R	R	I	R	I	R	S	I	R	I	R	R	9	60
NC-48	Nanchang	chicken farm	+	S	R	S	R	I	S	R	I	R	S	I	R	I	I	I	5	33.3333

## Sheet: Table 2
	Table S2: Statistics of genome assembly and transcript annotation
BioProject	Strain ID	City	Sample origin	Serovar	ST	Genome Length	N50 value	Number of Contigs
PRJNA994834	DX-1	Fuzhou	chicken farm	Anatum	64	5646238	18042	111
PRJNA994834	DX-2	Fuzhou	chicken farm	Infantis	32	5076093	180483	69
PRJNA994834	DX-3	Fuzhou	chicken farm	Infantis	32	5611092	17104	80
PRJNA994834	DX-4	Fuzhou	chicken farm	Enteritidis	11	5085219	180483	70
PRJNA994834	DX-5	Fuzhou	chicken farm	Enteritidis	11	4874227	97671	171
PRJNA994834	DX-6	Fuzhou	chicken farm	Infantis	32	5211490	111115	232
PRJNA994834	DX-7	Fuzhou	chicken farm	Enteritidis	11	4570352	130175	95
PRJNA994834	DX-8	Fuzhou	chicken farm	Enteritidis	11	7818676	102390	90
PRJNA994834	DX-9	Fuzhou	chicken farm	Infantis	32	5076518	196024	57
PRJNA994834	DX-10	Fuzhou	chicken farm	Infantis	32	5082182	196024	64
PRJNA994834	DX-11	Fuzhou	chicken farm	Anatum	64	5103838	196024	64
PRJNA994834	DX-12	Fuzhou	chicken farm	Enteritidis	11	9898221	162221	182
PRJNA994834	DX-13	Fuzhou	chicken farm	Infantis	32	5085219	180483	70
PRJNA994834	DX-14	Fuzhou	chicken farm	Infantis	32	5085219	180483	70
PRJNA994834	DX-15	Fuzhou	chicken farm	Infantis	32	4769671	103549	147
PRJNA994834	DX-16	Fuzhou	chicken farm	Infantis	32	5059768	195948	63
PRJNA994834	PX-1	Pingxiang	chicken farm	Enteritidis	11	4837207	97671	152
PRJNA994834	PX-5	Pingxiang	chicken farm	Infantis	32	6666435	4321	145
PRJNA994834	PX-6	Pingxiang	chicken farm	Infantis	32	5344026	289569	59
PRJNA994834	PX-10	Pingxiang	chicken farm	Infantis	32	4985757	158559	101
PRJNA994834	PX-12	Pingxiang	chicken farm	Infantis	32	5014114	397639	41
PRJNA994834	PX-13	Pingxiang	chicken farm	Thompson	26	4614142	322338	112
PRJNA994834	PX-14	Pingxiang	chicken farm	Infantis	32	4804532	828377	51
PRJNA994834	PX-15	Pingxiang	chicken farm	Infantis	32	5190619	228361	89
PRJNA994834	PX-20	Pingxiang	chicken farm	Enteritidis	11	5139648	62751	349
PRJNA994834	PX-26	Pingxiang	chicken farm	Enteritidis	11	4982797	171685	98
PRJNA994834	PX-29	Pingxiang	chicken farm	Enteritidis	11	5392783	289569	61
PRJNA994834	PX-34	Pingxiang	chicken farm	Infantis	32	5357168	249116	75
PRJNA994834	PX-40	Pingxiang	chicken farm	Infantis	32	5138176	445353	46
PRJNA994834	PX-42	Pingxiang	chicken farm	Enteritidis	11	5420135	247832	72
PRJNA994834	PX-46	Pingxiang	chicken farm	Enteritidis	11	5054248	561624	52
PRJNA994834	PX-47	Pingxiang	chicken farm	Derby	40	5250081	145557	95
PRJNA994834	PX-49	Pingxiang	chicken farm	Enteritidis	11	4860157	19387	54
PRJNA994834	PX-50	Pingxiang	chicken farm	Infantis	32	4778780	160686	92
PRJNA994834	PX-54	Pingxiang	chicken farm	Saintpaul	27	6000591	182677	73
PRJNA994834	PX-58	Pingxiang	chicken farm	Typhimurium	19	4781782	228017	137
PRJNA994834	PX-63	Pingxiang	chicken farm	Anatum	64	5041826	431610	26
PRJNA994834	PX-64	Pingxiang	chicken farm	Typhimurium	19	6523418	91650	236
PRJNA994834	PX-68	Pingxiang	chicken farm	Typhimurium	19	5010377	847029	23
PRJNA994834	PX-72	Pingxiang	chicken farm	Saintpaul	27	5066188	29583	659
PRJNA994834	PX-74	Pingxiang	chicken farm	Saintpaul	27	5986282	12920	275
PRJNA994834	PX-76	Pingxiang	chicken farm	Anatum	64	4814083	169205	68
PRJNA994834	PX-81	Pingxiang	chicken farm	Anatum	64	5407536	3570	120
PRJNA994834	PX-82	Pingxiang	chicken farm	Typhimurium	19	4781782	1081963	162
PRJNA994834	PX-90	Pingxiang	chicken farm	Saintpaul	27	9297198	57357	415
PRJNA994834	PX-97	Pingxiang	chicken farm	Infantis	32	9373865	264624	116
PRJNA994834	PX-99	Pingxiang	chicken farm	Thompson	26	5982385	519314	316
PRJNA994834	E-5	Jiujiang	chicken farm	Thompson	26	5992794	228017	157
PRJNA994834	E-19	Jiujiang	chicken farm	Infantis	32	4827116	607499	33
PRJNA994834	E-20	Jiujiang	chicken farm	Newport	45	4875451	537009	40
PRJNA994834	C-8	Jiujiang	chicken farm	Infantis	32	4941490	578035	72
PRJNA994834	C-17	Jiujiang	chicken farm	Infantis	32	4502459	406833	34
PRJNA994834	C-24	Jiujiang	chicken farm	Infantis	32	4814083	250152	40
PRJNA994834	C-25	Jiujiang	chicken farm	Derby	40	7662731	16756	195
PRJNA994834	C-26	Jiujiang	chicken farm	Senftenberg	14	4491827	407226	34
PRJNA994834	C-29	Jiujiang	chicken farm	Senftenberg	14	2166804	66070	64
PRJNA994834	C-30	Jiujiang	chicken farm	Senftenberg	14	2209002	30989	132
PRJNA994834	C-31	Jiujiang	chicken farm	Infantis	32	4756659	233583	79
PRJNA994834	C-38	Jiujiang	chicken farm	Senftenberg	14	4818809	620142	36
PRJNA994834	C-39	Jiujiang	chicken farm	Typhimurium	19	4259343	57401	168
PRJNA994834	S-1	Jiujiang	chicken farm	Typhimurium	19	4722811	103005	149
PRJNA994834	S-12	Jiujiang	chicken farm	Infantis	32	4715050	150589	113
PRJNA994834	S-23	Jiujiang	chicken farm	Thompson	26	4529608	105277	249
PRJNA994834	S-24	Jiujiang	chicken farm	Infantis	32	4832702	72602	350
PRJNA994834	S-25	Jiujiang	chicken farm	Infantis	32	5820957	205438	83
PRJNA994834	S-26	Jiujiang	chicken farm	Typhimurium	19	9573311	123434	318
PRJNA994834	S-70	Jiujiang	chicken farm	Typhimurium	19	7286578	111385	155
PRJNA994834	S-88	Jiujiang	chicken farm	Infantis	32	4707521	175920	93
PRJNA994834	S-98	Jiujiang	chicken farm	Typhimurium	19	4644675	147116	131
PRJNA994834	S-100	Jiujiang	chicken farm	Senftenberg	14	4638757	435922	38
PRJNA994834	P-36	Jiujiang	chicken farm	Infantis	32	4655887	442206	38
PRJNA994834	P-38	Jiujiang	chicken farm	Infantis	32	5219757	1408	247
PRJNA994834	P-43	Jiujiang	chicken farm	Saintpaul	27	4865734	481107	43
PRJNA994834	P-45	Jiujiang	chicken farm	Saintpaul	27	4678398	165811	114
PRJNA994834	P-48	Jiujiang	chicken farm	Enteritidis	11	4706366	197920	124
PRJNA994834	P-53	Jiujiang	chicken farm	Enteritidis	11	4666730	172236	111
PRJNA994834	P-62	Jiujiang	chicken farm	Enteritidis	11	4849281	155279	85
PRJNA994834	P-65	Jiujiang	chicken farm	Enteritidis	11	4868975	155279	86
PRJNA994834	P-77	Jiujiang	chicken farm	Enteritidis	11	4771495	567430	43
PRJNA994834	P-78	Jiujiang	chicken farm	Enteritidis	11	4771495	567430	43
PRJNA994834	P-118	Jiujiang	chicken farm	Enteritidis	11	5229623	1621	140
PRJNA994834	P-132	Jiujiang	chicken farm	Enteritidis	11	4710477	196087	61
PRJNA994834	P-156	Jiujiang	chicken farm	Enteritidis	11	5297979	30352	187
PRJNA994834	P-158	Jiujiang	chicken farm	Saintpaul	27	4964756	55799	257
PRJNA994834	P-162	Jiujiang	chicken farm	Saintpaul	27	5760298	130383	310
PRJNA994834	P-174	Jiujiang	chicken farm	Infantis	32	4298645	146365	1440
PRJNA994834	P-176	Jiujiang	chicken farm	Infantis	32	4760130	100239	128
PRJNA994834	P-178	Jiujiang	chicken farm	Infantis	32	9337274	301681	1518
PRJNA994834	P-179	Jiujiang	chicken farm	Typhimurium	19	4601217	65880	163
PRJNA994834	P-183	Jiujiang	chicken farm	London	155	4601217	65880	163
PRJNA994834	P-184	Jiujiang	chicken farm	London	155	4638757	435922	38
PRJNA994834	P-194	Jiujiang	chicken farm	Infantis	32	4655887	442206	38
PRJNA994834	YD-2	Ganzhou	chicken farm	Kentucky	198	4655887	442206	38
PRJNA994834	YD-8	Ganzhou	chicken farm	Enteritidis	11	4865734	481107	43
PRJNA994834	YD-12	Ganzhou	chicken farm	Enteritidis	11	4678398	165811	114
PRJNA994834	YD-15	Ganzhou	chicken farm	Enteritidis	11	4706366	197920	124
PRJNA994834	GZ-2	Ganzhou	chicken farm	Kentucky	198	4666730	172236	111
PRJNA994834	GZ-3	Ganzhou	chicken farm	Kentucky	198	4849281	155279	85
PRJNA994834	GZ-4	Ganzhou	chicken farm	Kentucky	198	4868975	155279	86
PRJNA994834	GZ-6	Ganzhou	chicken farm	London	155	4771495	567430	43
PRJNA994834	GZ-8	Ganzhou	chicken farm	Kentucky	198	4771495	567430	43
PRJNA994834	GZ-14	Ganzhou	chicken farm	Enteritidis	11	4910799	87107	157
PRJNA994834	GZ-16	Ganzhou	chicken farm	Enteritidis	11	4710477	196087	61
PRJNA994834	GZ-18	Ganzhou	chicken farm	Enteritidis	11	4731079	476733	31
PRJNA994834	GZ-22	Ganzhou	chicken farm	Enteritidis	11	4705933	192871	66
PRJNA994834	GZ-27	Ganzhou	chicken farm	Enteritidis	11	5820957	205438	83
PRJNA994834	GZ-29	Ganzhou	chicken farm	Goldcoast	358	4964756	55799	257
PRJNA994834	NC-1	Nanchang	chicken farm	Goldcoast	358	4707521	175920	93
PRJNA994834	NC-2	Nanchang	chicken farm	Infantis	32	4298645	146365	1440
PRJNA994834	NC-3	Nanchang	chicken farm	Indiana	17	4892750	88186	127
PRJNA994834	NC-5	Nanchang	chicken farm	Infantis	32	4937644	203508	63
PRJNA994834	NC-6	Nanchang	chicken farm	Infantis	32	5349489	371237	58
PRJNA994834	NC-8	Nanchang	chicken farm	Cerro	367	8470960	69285	4318
PRJNA994834	NC-9	Nanchang	chicken farm	Goldcoast	358	4734493	197016	103
PRJNA994834	NC-10	Nanchang	chicken farm	Montevideo	185	4910799	87107	157
PRJNA994834	NC-12	Nanchang	chicken farm	London	155	5553738	46097	411
PRJNA994834	NC-13	Nanchang	chicken farm	Kentucky	198	5274530	202947	106
PRJNA994834	NC-14	Nanchang	chicken farm	Kentucky	198	4722811	103005	149
PRJNA994834	NC-15	Nanchang	chicken farm	Enteritidis	11	4820152	364901	40
PRJNA994834	NC-16	Nanchang	chicken farm	Infantis	32	4992927	172994	112
PRJNA994834	NC-17	Nanchang	chicken farm	Kentucky	198	8821087	36945	490
PRJNA994834	NC-18	Nanchang	chicken farm	Infantis	32	5029910	81556	732
PRJNA994834	NC-19	Nanchang	chicken farm	Kentucky	198	4789735	150752	94
PRJNA994834	NC-22	Nanchang	chicken farm	Kentucky	198	5008517	70261	221
PRJNA994834	NC-27	Nanchang	chicken farm	Braenderup	22	8548101	117259	193
PRJNA994834	NC-29	Nanchang	chicken farm	Newport	45	4169341	2656	97
PRJNA994834	NC-30	Nanchang	chicken farm	London	155	5879994	3228	225
PRJNA994834	NC-31	Nanchang	chicken farm	London	155	4749725	150752	94
PRJNA994834	NC-33	Nanchang	chicken farm	London	155	5553738	46097	411
PRJNA994834	NC-34	Nanchang	chicken farm	Infantis	32	6012624	95992	413
PRJNA994834	NC-35	Nanchang	chicken farm	Typhimurium	19	4940231	101435	147
PRJNA994834	NC-36	Nanchang	chicken farm	Infantis	32	5031789	119887	126
PRJNA994834	NC-37	Nanchang	chicken farm	Infantis	32	4841150	123681	123
PRJNA994834	NC-38	Nanchang	chicken farm	Infantis	32	4910799	87107	157
PRJNA994834	NC-39	Nanchang	chicken farm	Infantis	32	4996829	191951	93
PRJNA994834	NC-40	Nanchang	chicken farm	Infantis	32	4951123	53335	252
PRJNA994834	NC-41	Nanchang	chicken farm	Indiana	17	5085664	134239	132
PRJNA994834	NC-42	Nanchang	chicken farm	Infantis	32	5852244	173861	512
PRJNA994834	NC-43	Nanchang	chicken farm	Enteritidis	11	5852244	173861	512
PRJNA994834	NC-44	Nanchang	chicken farm	Newport	45	4837737	105417	135
PRJNA994834	NC-45	Nanchang	chicken farm	Indiana	17	4785384	69218	223
PRJNA994834	NC-47	Nanchang	chicken farm	Indiana	17	4868220	345190	40
PRJNA994834	NC-48	Nanchang	chicken farm	Infantis	32	5093255	251712	61
